# Supplementary material for: Cold Atmospheric Plasma Jet Irradiation Decreases the Survival and the Expression of Oncogenic miRNAs of Oral Carcinoma Cells
Source: Int J Mol Sci. 2023 Nov 23;24(23):16662. doi: 10.3390/ijms242316662 (PMC10705903; doi:10.3390/ijms242316662)
Supplement: Supplementary file 1 [file ijms-24-16662-s001.zip]

Archive with 1 entries (1 files):
- ijms-2682901-supplementary.pdf
